# Supplementary material for: Morphological bases of phytoplankton energy management and physiological responses unveiled by 3D subcellular imaging
Source: Nat Commun. 2021 Feb 16;12:1049. doi: 10.1038/s41467-021-21314-0 (PMC7886885; doi:10.1038/s41467-021-21314-0)
Supplement: Supplementary file 4 — Supplementary Data 1 [file 41467_2021_21314_MOESM4_ESM.xlsx]

## Sheet: Cellular-organelles
Volumetric data							Organelles/compartment							Organelles surface
	(µm³)							Ratios (%)							(µm²)
Micromonas	Cell1	Cell2	Cell3	Mean	s.d.		Micromonas	Cell1	Cell2	Cell3	Mean	s.d.		Micromonas	Cell1	Cell2	Cell3	Mean	s.d.
Cell	2.38	1.09	1.43	1.63333	0.668606		Plastid	31.0924	29.3578	31.4685	30.6396	1.12588		Cell	11.164	6.731	7.127	8.34067	2.00293
Plastid	0.74	0.32	0.45	0.503333	0.215019		Mitochondria	2.52101	2.75229	2.7972	2.69017	0.148208		Plastid	13.92	6.36	7.65	9.31	3.30203
Mitochondria	0.06	0.03	0.04	0.0433333	0.0152753		Nucleus	10.5042	16.5138	16.0839	14.3673	3.35243		Mitochondria	1.185	0.703	0.967	0.951667	0.197074
Nucleus	0.25	0.18	0.23	0.22	0.0360555		Other	55.8824	51.3761	49.6503	52.3029	3.21771		Nucleus	8.13	7.07	10.17	8.45667	1.28648
Other	1.33	0.56	0.71	0.866667	0.408207
Galdieria	Cell1	Cell2	Cell3	Mean	s.d.		Galdieria	Cell1	Cell2	Cell3	Mean	s.d.		Galdieria	Cell1	Cell2	Cell3	Mean	s.d.
Cell	24.36	18.79	13.97	19.04	5.19951		Plastid	43.0213	38.6908	44.3808	42.031	2.97148		Cell	53.28	56.34	32.15	47.2567	10.7548
Plastid	10.48	7.27	6.2	7.98333	2.22738		Mitochondria	4.63875	4.0447	4.43808	4.37385	0.302188		Plastid	36.69	50.39	24.76	37.28	10.4717
Mitochondria	1.13	0.76	0.62	0.836667	0.263502		Nucleus	4.10509	4.78978	5.22548	4.70679	0.564789		Mitochondria	14.96	12.81	9.14	12.3033	2.40286
Nucleus	1	0.9	0.73	0.876667	0.136504		Other	48.2348	52.4747	45.9556	48.8884	3.30833		Nucleus	59	49.686	5.47	38.052	23.3506
Other	11.75	9.86	6.42	9.34333	2.7023
Pelagomonas	Cell1	Cell2	Cell3	Mean	s.d.		Pelagomonas	Cell1	Cell2	Cell3	Mean	s.d.		Pelagomonas	Cell1	Cell2	Cell3	Mean	s.d.
Cell	4.16	3.91	2.34	3.47	0.805523		Chloroplast	26.4423	27.8772	27.7778	27.3658	0.80129		Cell	21.76	19.01	25.79	22.1867	2.78432
Plastid	1.1	1.09	0.65	0.946667	0.209815		Mitochondria	3.125	3.58056	4.70085	3.80214	0.810957		Plastid	12.11	10.876	9.136	10.7073	1.21997
Mitochondria	0.13	0.14	0.11	0.126667	0.0124722		Nucleus	11.7788	12.2762	5.12821	9.72776	3.99108		Mitochondria	3.673	2.815	3.031	3.173	0.364384
Nucleus	0.49	0.48	0.12	0.363333	0.172111		Other	58.6538	56.266	62.3932	59.1043	3.08833		Nucleus	16.907	12.337	8.173	12.4723	3.56692
Other	2.44	2.2	1.46	2.03333	0.41708
Phaeodactylum	Cell1	Cell2	Cell3	Mean	s.d.		Phaeodactylum	Cell1	Cell2	Cell3	Mean	s.d.		Phaeodactylum	Cell1	Cell2	Cell3	Mean	s.d.
Cell	35.33	31.94	30.59	32.62	2.44207		Plastid	31.9275	33.8134	35.4364	33.7258	1.75608		Cell	132.07	97.89	97.74	109.233	16.1481
Plastid	11.28	10.8	10.84	10.9733	0.266333		Mitochondria	4.07586	3.72574	3.85747	3.88635	0.176838		Plastid	48.61	48.003	39.86	45.491	3.98942
Mitochondria	1.44	1.19	1.18	1.27	0.147309		Nucleus	5.85904	5.69818	6.96306	6.17343	0.688554		Mitochondria	29.88	27.47	20.85	26.0667	3.8177
Nucleus	2.07	1.82	2.13	2.00667	0.164418		Other	58.1376	56.7627	53.7431	56.2144	2.24797		Nucleus	14.52	15.07	13.48	14.3567	0.659309
Other	20.54	18.13	16.44	18.37	2.06051
Emiliania	Cell1	Cell2	Cell3	Mean	s.d.		Emiliania	Cell1	Cell2	Cell3	Mean	s.d.		Emiliania	Cell1	Cell2	Cell3	Mean	s.d.
Cell	22.12	24.35	11.98	19.4833	6.59304		Chloroplast	30.9222	28.4189	31.8865	30.4092	1.78982		Cell	53.947	60.5	34.421	49.6227	11.0771
Plastid	6.84	6.92	3.82	5.86	1.76714		Mitochondria	4.24955	5.50308	4.8414	4.86468	0.62709		Plastid	45.905	45.165	22.305	37.7917	10.9549
Mitochondria	0.94	1.34	0.58	0.953333	0.380175		Nucleus	16.4105	13.1417	17.9466	15.8329	2.45396		Mitochondria	24.532	27.741	10.677	20.9833	7.40449
Nucleus	3.63	3.2	2.15	2.99333	0.761337		Other	48.4177	52.9363	45.3255	48.8932	3.82762		Nucleus	59.963	57.388	32.033	49.7947	12.6033
Other	10.71	12.89	5.43	9.67667	3.83585
Symbiodinium	Cell1	Cell2	Cell3	Mean	s.d.		Symbiodinium	Cell1	Cell2	Cell3	Mean	s.d.		Symbiodinium	Cell1	Cell2	Cell3	Mean	s.d.
Cell	189.32	241.24	205.5	212.02	26.567		Plastid	29.8753	30.8614	28.9976	29.9114	0.932432		Cell ( plasma membrane)	185.477	236.402	183.631	201.837	24.453
Plastid	56.56	74.45	59.59	63.5333	9.57473		Mitochondria	3.59708	2.74001	2.68127	3.00612	0.512632		Plastid	274.23	390.164	268.393	310.929	56.0783
Mitochondria	6.81	6.61	5.51	6.31	0.7		Nucleus	9.25417	7.3288	6.96837	7.85045	1.22895		Mitochondria	69.41	55.085	88.466	70.987	13.6733
Nucleus	17.52	17.68	14.32	16.5067	1.8954		Other	57.2734	59.0698	61.3528	59.232	2.04453		Nucleus	41.56	32.51	38.56	37.5433	3.76394
Other	108.43	142.5	126.08	125.67	17.0387
Nannochloropsis	Cell1	Cell2	Cell3	Mean	s.d.		Nannochloropsis	Cell1	Cell2	Cell3	Mean	s.d.		Nannochloropsis	Cell1	Cell2	Cell3	Mean	s.d.
Cell	6.86	11.31	5.86	8.01	2.90129		Plastid	11.516	13.351	17.7474	14.2048	3.20224		Cell	20.844	30.2342	27.245	26.1077	3.91697
Plastid	0.79	1.51	1.04	1.11333	0.365559		Mitochondria	2.76968	3.18302	3.75427	3.23566	0.494399		Plastid	5.493	9.463	7.083	7.34633	1.63141
Mitochondria	0.19	0.36	0.22	0.256667	0.0907377		Nucleus	5.10204	3.71353	6.14334	4.9863	1.21904		Mitochondria	2.737	5.183	3.278	3.73267	1.04905
Nucleus	0.35	0.42	0.36	0.376667	0.0378594		0ther	80.6122	79.7524	72.3549	77.5732	4.53955		Nucleus	4.33	5.97	4.47	4.92333	0.742309
0ther	5.53	9.02	4.24	6.26333	2.47294

## Sheet: Suborganelles-compartment
Plastid	Volume (µm³)						Plastid	Ratios (%)
Phaeodactylum	Cell1	Cell2	Cell3	mean	s.d.		Phaeodactylum	Cell1	Cell2	Cell3	mean	s.d.
Thylakoids + stroma	10.3	9.91	9.9	10.0367	0.228108		Thylakoids + stroma	93.8924	93.2267	91.4972	92.8721	1.23635
Pyrenoid	0.67	0.72	0.92	0.77	0.132288		Pyrenoid	6.11	6.77	8.5	7.13	1.23427
Emiliania	Cell1	Cell2	Cell3	mean	s.d.		Emiliania	Cell1	Cell2	Cell3	mean(%)	s.d.
Thylakoids + stroma	6.12	6.23	3.54	5.29667	1.52231		Thylakoids + stroma	89.2128	91.0819	91.9481	90.7476	1.39792
Pyrenoid	0.74	0.61	0.31	0.553333	0.22053		Pyrenoid	10.79	8.92	8.05	9.25333	1.40008
Micromonas	Cell1	Cell2	Cell3	mean	s.d.		Micromonas	Cell1	Cell2	Cell3	mean	s.d.
Thylakoids + stroma	0.74	0.32	0.45	0.5	0.22		Thylakoids + stroma	73.3	76.7	81.4	77.1333	4.06735
Pyrenoid	0.084	0.025	0.04	0.05	0.03		Pyrenoid	8.3	6	7.2	7.16667	1.15036
Starch	0.186	0.072	0.063	0.11	0.07		Starch	18.4	17.3	11.4	15.7	3.76431
Symbiodinium	Cell1	Cell2	Cell3	mean	s.d.		Symbiodinium	Cell1	Cell2	Cell3	mean	s.d.
Thylakoids + stroma	55.13	72.34	57.85	61.77	9.25		Thylakoids + stroma	97.5	97.17	97.08	97.25	0.22
Pyrenoid	1.43	2.11	1.74	1.76	0.34		Pyrenoids	2.5	2.83	2.92	2.75	0.2
Mitochondria	Volume (µm³)						Mitochondria	Ratios (%)
Phaeodactylum	Cell1	Cell2	Cell3	mean	s.d.		Phaeodactylum	Cell1	Cell2	Cell3	mean	s.d.
Cristae	0.16	0.17	0.13	0.15	0.02		Cristae	14.63	11.1111	9.15493	11.632	2.77446
Matrix	1.26	1.36	1.29	1.3	0.05		Matrix	85.37	88.8889	90.8451	88.368	2.77446
Pelagomonas	Cell1	Cell2	Cell3	mean	s.d.		Pelagomonas	Cell1	Cell2	Cell3	mean	s.d.
Cristae	0.011	0.016	0.019	0.015	0.004		Cristae	11.83	13.67	16.96	14.15	2.599
Matrix	0.082	0.101	0.091	0.091	0.0095		Matrix	88.17	86.32	83.03	85.84	2.603
Emiliania	Cell1	Cell2	Cell3	mean	s.d.		Emiliania	Cell1	Cell2	Cell3	mean	s.d.
Cristae	0.15	0.22	0.065	0.15	0.08		Cristae	15.96	16.42	11.21	14.53	2.89
Matrix	0.79	1.12	0.515	0.81	0.3		Matrix	84.04	83.58	88.79	85.47	2.89
Micromonas	Cell1	Cell2	Cell3	mean	s.d.		Micromonas	Cell1	Cell2	Cell3	mean	s.d.
Cristae	0.01	0.003	0.002	0.005	0.004		Cristae	16.6667	10	4.88	10.111	5.91022
Matrix	0.05	0.03	0.039	0.038	0.01		Matrix	83.3333	90	95.12	90.192	5.91022

## Sheet: Phaeodactylum_HL&LL
Volumetric data
Low light			Volume (µm³)				High light			Volume (µm³)
Phaeodactylum	Cell1	Cell2	Cell3	Mean	s.d.		Phaeodactylum	Cell1	Cell2	Cell3	Mean	s.d.
Cell	35.33	31.94	30.59	32.61	2.44		Cell	20.16	32.88	29.15	27.3967	6.53875
Plastid	11.28	10.8	10.84	10.97	0.27		Plastid	3.428	9.316	8.407	7.05033	3.16979
Mitochondria	1.44	1.19	1.18	1.27	0.15		Mitochondria	1.276	1.995	2.171	1.814	0.474159
Nucleus	2.07	1.82	2.13	2.01	0.16		Nucleus	1.526	1.865	1.802	1.731	0.180308
Pyrenoid	0.67	0.72	0.92	0.77	0.13		Pyrenoid	0.495	1.399	0.852	0.915333	0.455316
Thylakoids + stroma	10.61	10.08	9.92	10.2033	0.361156		Thylakoids + stroma	2.933	7.917	7.555	6.135	2.77891
	Ratios (%)							Ratios (%)
Phaeodactylum	Cell1	Cell2	Cell3	Mean	s.d.		Phaeodactylum	Cell1	Cell2	Cell3	Mean	s.d.
Plastid	31.9275	33.8134	35.4364	33.7258	1.75608		Plastid	17.004	28.3333	28.8405	24.7259	6.69222
Mitochondria	4.07586	3.72574	3.85747	3.88635	0.176838		Mitochondria	6.32937	6.06752	7.44768	6.61486	0.733037
Nucleus	5.85904	5.69818	6.96306	6.17343	0.688554		Nucleus	7.56944	5.67214	6.18182	6.47447	0.981923
Pyrenoid	1.89641	2.25423	3.00752	2.38605	0.567165		Pyrenoid	2.45536	4.25487	2.92281	3.21101	0.93373
Thylakoids + stroma	30.0311	31.5592	32.4289	31.3397	1.21385		Thylakoids + stroma	14.5486	24.0785	25.9177	21.5149	6.10268
			Proximity area							Proximity area
Phaeodactylum — Low light	Mitochondria surface (µm2)	Plastid surface (µm2)	Surface % (d<=30nm)	Surface % (d<=90nm)			Phaeodactylum — Hight light	Mitochondria surface (µm2 )	Plastid surface (µm2)	Surface % (d<=30nm)	Surface % (d<=90nm)
Cell1	17.023	39.387	4.61	14.73			Cell1	12.562	16.467	6.96	18.29
Cell2	19.419	43.736	6.69	14.96			Cell2	21.471	30.876	8.9	19.82
Cell3	17.242	38.036	7.5	15.33			Cell3	19.26	34.271	9.29	18.25
mean	17.8947	40.3863	6.26667	15.0067			mean	17.7643	27.2047	8.38333	18.7867
s.d.	1.08157	2.43194	1.21722	0.247162			s.d.	3.78773	7.71814	1.01896	0.730859
					HL/LL ratio	Surface % (d<=30nm)	Surface % (d<=90nm)
					Cell1	1.50976	1.24168
					Cell2	1.33034	1.32487
					Cell3	1.23867	1.19048
					mean	1.35959	1.25234
					s.d.	0.137894	0.0678261

## Sheet: Phytoplankton_contact-surface
	Contact surface area
Micromonas	Mitochondria surface (µm²)	Plastid surface (µm²)	Surface % (d<=30nm)	Surface % (d<=90nm)
Cell1	1.082	12.632	0.51	3.39
Cell2	0.658	6	0.39	4.62
Cell3	0.765	6.86	1.99	5.01
Galdieria	Mitochondria surface (µm²)	Plastid surface (µm²)	Surface % (d<=30nm)	Surface % (d<=90nm)
Cell1	12.124	31.053	0.79	3.47
Cell2	7.098	10.142	1.32	3.96
Cell3	8.267	22.377	2.83	10.5
mean	9.163	21.1907	1.64667	5.97667
s.d.	2.14745	8.578	0.864266	3.20473
Phaeodactylum	Mitochondria surface (µm²)	Plastid surface (µm²)	Surface % (d<=30nm)	Surface % (d<=90nm)
Cell1	21.482	41.009	5.66	15.35
Cell2	21.781	45.917	7.25	15.53
Cell3	18.887	38.773	8.41	16.09
mean	20.7167	41.8997	7.10667	15.6567
s.d.	1.29952	2.98375	1.12725	0.315101
Emiliania	Mitochondria surface (µm²)	Plastid surface (µm²)	Surface % (d<=30nm)	Surface % (d<=90nm)
Cell1	4.939	13.898	0.98	5.34
Cell2	6.632	14.268	2.78	8.24
Cell3	2.713	7.557	1.51	4.1
mean	4.76133	11.9077	1.75667	5.89333
s.d.	1.60485	3.08009	0.755263	1.73485
Symbiodinium	Mitochondria surface (µm²)	Plastid surface (µm²)	Surface % (d<=30nm)	Surface % (d<=90nm)
Cell1	65.858	255.29	0.36	2.5
Cell2	53.951	303.06	0.7	2.88
Cell3	55.01	261.053	0.32	3.13
mean	58.273	273.134	0.46	2.83667
s.d.	5.3808	21.291	0.170489	0.259015
Pelagomonas	Mitochondria surface (µm²)	Plastid surface (µm²)	Surface % (d<=30nm)	Surface % (d<=90nm)
Cell1	2.096	9.528	0.22	5.71
Cell2	1.89	8.644	0	4.87
Cell3	1.858	6.334	0.05	5.06
mean	1.948	8.16867	0.09	5.21333
s.d.	0.105464	1.34657	0.094163	0.35966
Nannochloropsis	Mitochondria surface (µm²)	Plastid surface (µm²)	Surface % (d<=30nm)	Surface % (d<=90nm)
Cell1	2.477	5.27	0	0.98
Cell2	4.414	9	0	1.21
Cell3	3.032	6.778	10.63	17.09
mean	3.30767	7.016	3.54333	6.42667
s.d.	0.814447	1.53204	5.01103	7.5407

## Sheet: Nannohloropsis_Mixotrophy-Contr
Phototrophy
			Volume (µm³ )
Nannochloropsis	Cell1	Cell2	Cell3	Cell4	Cell5	Mean	s.d.
Cell	12.7	12.332	6.89	11.184	7.363	10.0938	2.77092
Plastid	1.7079	1.427	0.8639	1.5005	0.9087	1.2816	0.375605
Mitochondria	0.41328	0.414485	0.277094	0.38773	0.275508	0.353619	0.0713881
Nucleus	0.5408	0.593	0.4199	0.502	0.423	0.49574	0.0751198
Reserve vescicles	3.35	3.91	2.01	3.49	1.85	2.922	0.930441
Other	6.68802	5.98752	3.31911	5.30377	3.90579	5.04084	1.40812
			Ratios (%)
Nannochloropsis	Cell1	Cell2	Cell3	Cell4	Cell5	Mean	s.d.
Plastid	13.448	11.5715	12.5385	13.4165	12.3414	12.6632	0.789661
Mitochondria	3.25417	3.36105	4.02168	3.46683	3.74179	3.56911	0.311278
Nucleus	4.25827	4.80863	6.09434	4.48856	5.74494	5.07895	0.801517
Reserve vescicles	26.378	31.7061	29.1727	31.2053	25.1256	28.7175	2.90273
Other	52.6616	48.5527	48.1728	47.4228	53.0462	49.9712	2.6662
Mixotrophy
			Volume (µm³)
Nannochloropsis	Cell1	Cell2	Cell3	Cell4	Cell5	Mean	s.d.
Cell	8.584	3.909	3.425	4.937	5.234	5.2178	2.02098
Plastid	3.072	1.269	1.036	1.829	2.098	1.8608	0.799188
Mitochondria	0.332	0.201	0.101	0.227	0.363	0.2448	0.105462
Nucleus	0.5268	0.36392	0.298359	0.381994	0.378087	0.389832	0.0836636
Reserve vescicles	0.51	0.35	0.12	0.62	0.41	0.402	0.188069
Other	4.1432	1.72508	1.86964	1.87901	1.98491	2.32037	1.02318
			Ratios (%)
Nannochloropsis	Cell1	Cell2	Cell3	Cell4	Cell5	Mean	s.d.
Plastid	35.7875	32.4635	30.2482	37.0468	40.0841	35.126	3.85977
Mitochondria	3.86766	5.14198	2.94891	4.59793	6.93542	4.69838	1.49683
Nucleus	6.137	9.3098	8.7112	7.73738	7.22367	7.82381	1.24585
Reserve vescicles	5.94129	8.9537	3.50365	12.5582	7.8334	7.75805	3.38665
Other	48.2665	44.131	54.5881	38.0597	37.9234	44.5937	7.08479
proximity area
Nannochloropsis -- Mixotrophy	Mitochondria surface (µm²)	Plastid surface (µm²)	Surface % (d<=30nm)	Surface % (d<=90nm)
Cell1	4.025	12.942	0.5	5.65
Cell2	2.67	6.969	2.3	7.94
Cell3	1.23	5.513	1.46	5.03
Cell4	2.463	8.17	2.75	8.03
Cell5	3.472	9.449	1.87	7.81
mean	2.772	8.6086	1.776	6.892
s.d.	0.953274	2.52777	0.769431	1.28419
Nannochloropsis ---- Phototrophy	Mitochondria surface (µm²)	Plastid surface (µm²)	Surface % (d<=30nm)	Surface % (d<=90nm)
Cell1	4.932	11.486	0.15	2.83
Cell2	4.651	9.817	0	1.72
Cell3	2.913	5.609	0.66	3.29
Cell4	4.513	9.072	0	2.33
Cell5	3.562	6.481	0.01	6.09
Average	4.1142	8.493	0.164	3.252
s.d.	0.756809	2.16388	0.254448	1.51201
