# Supplementary material for: Morphological bases of phytoplankton energy management and physiological responses unveiled by 3D subcellular imaging
Source: Nat Commun. 2021 Feb 16;12:1049. doi: 10.1038/s41467-021-21314-0 (PMC7886885; doi:10.1038/s41467-021-21314-0)
Supplement: Supplementary file 18 — Source Data File [file 41467_2021_21314_MOESM18_ESM.xlsx]

## Sheet: Figure-1
	Figure 1
			volumes (µm³)
			Cell1	Cell2	Cell3	Mean	s.d.
		Micromonas	2.38	1.09	1.43	1.63333	0.668606
		Galdieria	24.36	18.79	13.97	19.04	5.19951
		Pelagomonas	4.16	3.91	2.34	3.47	0.805523
		Phaeodactylum	35.33	31.94	30.59	32.62	2.44207
		Emiliania	22.12	24.35	11.98	19.4833	6.59304
		Symbiodinium	189.32	241.24	205.5	212.02	26.567
		Nannochloropsis	6.86	11.31	5.86	8.01	2.90129

## Sheet: Figure-2
Figure 2 panel c
	Volumes (µm³)							Ratios (%)
Micromonas	Cell1	Cell2	Cell3	Mean	s.d.		Micromonas	Cell1	Cell2	Cell3	Mean	s.d.
Cell	2.38	1.09	1.43	1.63333	0.668606		Plastid	31.0924	29.3578	31.4685	30.6396	1.12588
Plastid	0.74	0.32	0.45	0.503333	0.215019		Mitochondria	2.52101	2.75229	2.7972	2.69017	0.148208
Mitochondria	0.06	0.03	0.04	0.0433333	0.0152753		Nucleus	10.5042	16.5138	16.0839	14.3673	3.35243
Nucleus	0.25	0.18	0.23	0.22	0.0360555		Other	55.8824	51.3761	49.6503	52.3029	3.21771
Other	1.33	0.56	0.71	0.866667	0.408207
Galdieria	Cell1	Cell2	Cell3	Mean	s.d.		Galdieria	Cell1	Cell2	Cell3	Mean	s.d.
Cell	24.36	18.79	13.97	19.04	5.19951		Plastid	43.0213	38.6908	44.3808	42.031	2.97148
Plastid	10.48	7.27	6.2	7.98333	2.22738		Mitochondria	4.63875	4.0447	4.43808	4.37385	0.302188
Mitochondria	1.13	0.76	0.62	0.836667	0.263502		Nucleus	4.10509	4.78978	5.22548	4.70679	0.564789
Nucleus	1	0.9	0.73	0.876667	0.136504		Other	48.2348	52.4747	45.9556	48.8884	3.30833
Other	11.75	9.86	6.42	9.34333	2.7023
Pelagomonas	Cell1	Cell2	Cell3	Mean	s.d.		Pelagomonas	Cell1	Cell2	Cell3	Mean	s.d.
Cell	4.16	3.91	2.34	3.47	0.805523		Plastid	26.4423	27.8772	27.7778	27.3658	0.80129
Plastid	1.1	1.09	0.65	0.946667	0.209815		Mitochondria	3.125	3.58056	4.70085	3.80214	0.810957
Mitochondria	0.13	0.14	0.11	0.126667	0.0124722		Nucleus	11.7788	12.2762	5.12821	9.72776	3.99108
Nucleus	0.49	0.48	0.12	0.363333	0.172111		Other	58.6538	56.266	62.3932	59.1043	3.08833
Other	2.44	2.2	1.46	2.03333	0.41708
Phaeodactylum	Cell1	Cell2	Cell3	Mean	s.d.		Phaeodactylum	Cell1	Cell2	Cell3	Mean	s.d.
Cell	35.33	31.94	30.59	32.62	2.44207		Plastid	31.9275	33.8134	35.4364	33.7258	1.75608
Plastid	11.28	10.8	10.84	10.9733	0.266333		Mitochondria	4.07586	3.72574	3.85747	3.88635	0.176838
Mitochondria	1.44	1.19	1.18	1.27	0.147309		Nucleus	5.85904	5.69818	6.96306	6.17343	0.688554
Nucleus	2.07	1.82	2.13	2.00667	0.164418		Other	58.1376	56.7627	53.7431	56.2144	2.24797
Other	20.54	18.13	16.44	18.37	2.06051
Emiliania	Cell1	Cell2	Cell3	Mean	s.d.		Emiliania	Cell1	Cell2	Cell3	Mean	s.d.
Cell	22.12	24.35	11.98	19.4833	6.59304		Plastid	30.9222	28.4189	31.8865	30.4092	1.78982
Plastid	6.84	6.92	3.82	5.86	1.76714		Mitochondria	4.24955	5.50308	4.8414	4.86468	0.62709
Mitochondria	0.94	1.34	0.58	0.953333	0.380175		Nucleus	16.4105	13.1417	17.9466	15.8329	2.45396
Nucleus	3.63	3.2	2.15	2.99333	0.761337		Other	48.4177	52.9363	45.3255	48.8932	3.82762
Other	10.71	12.89	5.43	9.67667	3.83585
Symbiodinium	Cell1	Cell2	Cell3	Mean	s.d.		Symbiodinium	Cell1	Cell2	Cell3	Mean	s.d.
Cell	189.32	241.24	205.5	212.02	26.567		Plastid	29.8753	30.8614	28.9976	29.9114	0.932432
Plastid	56.56	74.45	59.59	63.5333	9.57473		Mitochondria	3.59708	2.74001	2.68127	3.00612	0.512632
Mitochondria	6.81	6.61	5.51	6.31	0.7		Nucleus	9.25417	7.3288	6.96837	7.85045	1.22895
Nucleus	17.52	17.68	14.32	16.5067	1.8954		Other	57.2734	59.0698	61.3528	59.232	2.04453
Other	108.43	142.5	126.08	125.67	17.0387
Nannochloropsis	Cell1	Cell2	Cell3	Mean	s.d.		Nannochloropsis	Cell1	Cell2	Cell3	Mean	s.d.
Cell	6.86	11.31	5.86	8.01	2.90129		Plastid	11.516	13.351	17.7474	14.2048	3.20224
Plastid	0.79	1.51	1.04	1.11333	0.365559		Mitochondria	2.76968	3.18302	3.75427	3.23566	0.494399
Mitochondria	0.19	0.36	0.22	0.256667	0.0907377		Nucleus	5.10204	3.71353	6.14334	4.9863	1.21904
Nucleus	0.35	0.42	0.36	0.376667	0.0378594		Other	80.6122	79.7524	72.3549	77.5732	4.53955
Other	5.53	9.02	4.24	6.26333	2.47294

## Sheet: Figure-3
		Figure 3 panel b									Figure 3 panel c
			volumes (µm³)									surfaces (µm²)
		Micromonas	Cell1	Cell2	Cell3	Mean	s.d.				Micromonas	Cell1	Cell2	Cell3	Mean	s.d.
		Cell	2.38	1.09	1.43	1.63333	0.668606				Cell	11.164	6.731	7.127	8.34067	2.00293
		Plastid	0.74	0.32	0.45	0.503333	0.215019				Plastid	13.92	6.36	7.65	9.31	3.30203
		Mitochondria	0.06	0.03	0.04	0.0433333	0.0152753				Mitochondria	1.185	0.703	0.967	0.951667	0.197074
		Nucleus	0.25	0.18	0.23	0.22	0.0360555				Nucleus	8.13	7.07	10.17	8.45667	1.28648
		Other	1.33	0.56	0.71	0.866667	0.408207
		Galdieria	Cell1	Cell2	Cell3	Mean	s.d.				Galdieria	Cell1	Cell2	Cell3	Mean	s.d.
		Cell	24.36	18.79	13.97	19.04	5.19951				Cell	53.28	56.34	32.15	47.2567	10.7548
		Plastid	10.48	7.27	6.2	7.98333	2.22738				Plastid	36.69	50.39	24.76	37.28	10.4717
		Mitochondria	1.13	0.76	0.62	0.836667	0.263502				Mitochondria	14.96	12.81	9.14	12.3033	2.40286
		Nucleus	1	0.9	0.73	0.876667	0.136504				Nucleus	59	49.686	5.47	38.052	23.3506
		Other	11.75	9.86	6.42	9.34333	2.7023
		Pelagomonas	Cell1	Cell2	Cell3	Mean	s.d.				Pelagomonas	Cell1	Cell2	Cell3	Mean	s.d.
		Cell	4.16	3.91	2.34	3.47	0.805523				Cell	21.76	19.01	25.79	22.1867	2.78432
		Plastid	1.1	1.09	0.65	0.946667	0.209815				Plastid	12.11	10.876	9.136	10.7073	1.21997
		Mitochondria	0.13	0.14	0.11	0.126667	0.0124722				Mitochondria	3.673	2.815	3.031	3.173	0.364384
		Nucleus	0.49	0.48	0.12	0.363333	0.172111				Nucleus	16.907	12.337	8.173	12.4723	3.56692
		Other	2.44	2.2	1.46	2.03333	0.41708
		Phaeodactylum	Cell1	Cell2	Cell3	Mean	s.d.				Phaeodactylum	Cell1	Cell2	Cell3	Mean	s.d.
		Cell	35.33	31.94	30.59	32.62	2.44207				Cell	132.07	97.89	97.74	109.233	16.1481
		Plastid	11.28	10.8	10.84	10.9733	0.266333				Plastid	48.61	48.003	39.86	45.491	3.98942
		Mitochondria	1.44	1.19	1.18	1.27	0.147309				Mitochondria	29.88	27.47	20.85	26.0667	3.8177
		Nucleus	2.07	1.82	2.13	2.00667	0.164418				Nucleus	14.52	15.07	13.48	14.3567	0.659309
		Remaining	20.54	18.13	16.44	18.37	2.06051
		Emiliania	Cell1	Cell2	Cell3	Mean	s.d.				Emiliania	Cell1	Cell2	Cell3	Mean	s.d.
		Cell	22.12	24.35	11.98	19.4833	6.59304				Cell	53.947	60.5	34.421	49.6227	11.0771
		Plastid	6.84	6.92	3.82	5.86	1.76714				Plastid	45.905	45.165	22.305	37.7917	10.9549
		Mitochondria	0.94	1.34	0.58	0.953333	0.380175				Mitochondria	24.532	27.741	10.677	20.9833	7.40449
		Nucleus	3.63	3.2	2.15	2.99333	0.761337				Nucleus	59.963	57.388	32.033	49.7947	12.6033
		Other	10.71	12.89	5.43	9.67667	3.83585
											Nannochloropsis	Cell1	Cell2	Cell3	Mean	s.d.
		Nannochloropsis	Cell1	Cell2	Cell3	Mean	s.d.				Cell	20.844	30.2342	27.245	26.1077	3.91697
		Cell	6.86	11.31	5.86	8.01	2.90129				Plastid	5.493	9.463	7.083	7.34633	1.63141
		Plastid	0.79	1.51	1.04	1.11333	0.365559				Mitochondria	2.737	5.183	3.278	3.73267	1.04905
		Mitochondria	0.19	0.36	0.22	0.256667	0.0907377				Nucleus	4.33	5.97	4.47	4.92333	0.742309
		Nucleus	0.35	0.42	0.36	0.376667	0.0378594
		Other	5.53	9.02	4.24	6.26333	2.47294

## Sheet: Figure-4
					Figure 4 panel a	Figure 4 panel b
		Micromonas	Mitochondria surface (µm²)	Plastid surface (µm²)	Proximity Surface % (d<=30nm)	Surface % (d<=90nm)
		Cell1	1.082	12.632	0.51	3.39
		Cell2	0.658	6	0.39	4.62
		Cell3	0.765	6.86	1.99	5.01
		mean	0.835	8.49733	0.963333	4.34
		s.d.	0.220497	3.60645	0.891142	0.845518
		Galdieria	Mitochondria surface (µm²)	Plastid surface (µm²)	Proximity Surface % (d<=30nm)	Surface % (d<=90nm)
		Cell1	12.124	31.053	0.79	3.47
		Cell2	7.098	10.142	1.32	3.96
		Cell3	8.267	22.377	2.83	10.5
		mean	9.163	21.1907	1.64667	5.97667
		s.d.	2.14745	8.578	0.864266	3.20473
		Phaeodactylum	Mitochondria surface (µm²)	Plastid surface (µm²)	Proximity Surface % (d<=30nm)	Proximity Surface % (d<=90nm)
		Cell1	21.482	41.009	5.66	15.35
		Cell2	21.781	45.917	7.25	15.53
		Cell3	18.887	38.773	8.41	16.09
		mean	20.7167	41.8997	7.10667	15.6567
		s.d.	1.29952	2.98375	1.12725	0.315101
		Emiliania	Mitochondria surface (µm²)	Plastid surface (µm²)	Proximity Surface % (d<=30nm)	Proximity Surface % (d<=90nm)
		Cell1	4.939	13.898	0.98	5.34
		Cell2	6.632	14.268	2.78	8.24
		Cell3	2.713	7.557	1.51	4.1
		mean	4.76133	11.9077	1.75667	5.89333
		s.d.	1.60485	3.08009	0.755263	1.73485
		Symbiodinium	Mitochondria surface (µm²)	Plastid surface (µm²)	Proxility Surface % (d<=30nm)	Proximity Surface % (d<=90nm)
		Cell1	65.858	255.29	0.36	2.5
		Cell2	53.951	303.06	0.7	2.88
		Cell3	55.01	261.053	0.32	3.13
		mean	58.273	273.134	0.46	2.83667
		s.d.	5.3808	21.291	0.170489	0.259015
		Pelagomonas	Mitochondria surface (µm²)	Plastid surface (µm²)	Proximity Surface % (d<=30nm)	Proximity Surface % (d<=90nm)
		Cell1	2.096	9.528	0.22	5.71
		Cell2	1.89	8.644	0	4.87
		Cell3	1.858	6.334	0.05	5.06
		mean	1.948	8.16867	0.09	5.21333
		s.d.	0.105464	1.34657	0.094163	0.35966
		Nannochloropsis	Mitochondria surface (µm²)	Plastid surface (µm²)	Proximity Surface % (d<=30nm)	Proximity Surface % (d<=90nm)
		Cell1	3.562	6.481	0.01	6.09
		Cell2	4.651	9.817	0	1.72
		Cell3	2.913	5.609	0.66	3.29
		mean	3.70867	7.30233	0.223333	3.7
		s.d.	0.717075	1.81342	0.308797	1.80745

## Sheet: Figure-5
		Figure 5 panel a
		Plastid	Volume (µm³)						Plastid	Ratios (%)
		Phaeodactylum	Cell1	Cell2	Cell3	mean	s.d.		Phaeodactylum	Cell1	Cell2	Cell3	mean	s.d.
		Thylakoids + stroma	10.3	9.91	9.9	10.0367	0.228108		Thylakoids + stroma	93.8924	93.2267	91.4972	92.8721	1.23635
		Pyrenoid	0.67	0.72	0.92	0.77	0.132288		Pyrenoid	6.11	6.77	8.5	7.13	1.23427
		Emiliania	Cell1	Cell2	Cell3	mean	s.d.		Emiliania	Cell1	Cell2	Cell3	mean	s.d.
		Thylakoids + stroma	6.12	6.23	3.54	5.29667	1.52231		Thylakoids + stroma	89.2128	91.0819	91.9481	90.7476	1.39792
		Pyrenoid	0.74	0.61	0.31	0.553333	0.22053		Pyrenoid	10.79	8.92	8.05	9.25333	1.40008
		Micromonas	Cell1	Cell2	Cell3	mean	s.d.		Micromonas	Cell1	Cell2	Cell3	mean	s.d.
		Thylakoids + stroma	0.74	0.32	0.45	0.5	0.22		Thylakoids + stroma	73.3	76.7	81.4	77.1333	4.06735
		Pyrenoid	0.084	0.025	0.04	0.05	0.03		Pyrenoid	8.3	6	7.2	7.16667	1.15036
		Starch	0.186	0.072	0.063	0.11	0.07		Starch	18.4	17.3	11.4	15.7	3.76431
		Symbiodinium	Cell1	Cell2	Cell3	mean	s;d;		Symbiodinium	Cell1	Cell2	Cell3	mean	s.d.
		Thylakoids + stroma	55.13	72.34	57.85	61.77	9.25		Thylakoids + stroma	97.5	97.17	97.08	97.25	0.22
		Pyrenoid	1.43	2.11	1.74	1.76	0.34		Pyrenoids	2.5	2.83	2.92	2.75	0.2
	Figure 5 panel b
		Mitochondria	Volume (µm³)						Mitochondria	Ratios (%)
		Phaeodactylum	Cell1	Cell2	Cell3	mean	s.d.		Phaeodactylum	Cell1	Cell2	Cell3	mean	s.d.
		Cristae	0.16	0.17	0.13	0.15	0.02		Cristae	14.63	11.1111	9.15493	11.632	2.77446
		Matrix	1.26	1.36	1.29	1.3	0.05		Matrix	85.37	88.8889	90.8451	88.368	2.77446
		Pelagomonas	Cell1	Cell2	Cell3	mean	s.d.		Pelagomonas	Cell1	Cell2	Cell3	mean	s.d.
		Cristae	0.011	0.016	0.019	0.015	0.004		Cristae	11.83	13.67	16.96	14.15	2.599
		Matrix	0.082	0.101	0.091	0.091	0.0095		Matrix	88.17	86.32	83.03	85.84	2.603
		Emiliania	Cell1	Cell2	Cell3	mean	s.d.		Emiliania	Cell1	Cell2	Cell3	mean	s.d.
		Cristae	0.15	0.22	0.065	0.15	0.08		Cristae	15.96	16.42	11.21	14.53	2.89
		Matrix	0.79	1.12	0.515	0.81	0.3		Matrix	84.04	83.58	88.79	85.47	2.89
		Micromonas	Cell1	Cell2	Cell3	mean	s.d.		Micromonas	Cell1	Cell2	Cell3	mean	s.d.
		Cristae	0.01	0.003	0.002	0.005	0.004		Cristae	16.6667	10	4.88	10.111	5.91022
		Matrix	0.05	0.03	0.039	0.038	0.01		Matrix	83.3333	90	95.12	90.192	5.91022

## Sheet: Figure-6
	Figure 6 panel b
	Low light	Volumes (µm³)						High light	Volumes (µm³)
	Phaeodactylum	Cell1	Cell2	Cell3	Mean	s.d.		Phaeodactylum	Cell1	Cell2	Cell3	Mean	s.d.
	Cell	35.33	31.94	30.59	32.61	2.44		Cell	20.16	32.88	29.15	27.3967	6.53875
	Plastid	11.28	10.8	10.84	10.97	0.27		Plastid	3.428	9.316	8.407	7.05033	3.16979
	Mitochondria	1.44	1.19	1.18	1.27	0.15		Mitochondria	1.276	1.995	2.171	1.814	0.474159
	Nucleus	2.07	1.82	2.13	2.01	0.16		Nucleus	1.526	1.865	1.802	1.731	0.180308
	Pyrenoid	0.67	0.72	0.92	0.77	0.13		Pyrenoid	0.495	1.399	0.852	0.915333	0.455316
	Thylakoids + stroma	10.61	10.08	9.92	10.2033	0.361156		Thylakoids + stroma	2.933	7.917	7.555	6.135	2.77891
		Ratios (%)							Ratios (%)
	Phaeodactylum	Cell1	Cell2	Cell3	Mean	s.d.		Phaeodactylum	Cell1	Cell2	Cell3	Mean	s.d.
	Plastid	31.9275	33.8134	35.4364	33.7258	1.75608		Plastid	17.004	28.3333	28.8405	24.7259	6.69222
	Mitochondria	4.07586	3.72574	3.85747	3.88635	0.176838		Mitochondria	6.32937	6.06752	7.44768	6.61486	0.733037
	Nucleus	5.85904	5.69818	6.96306	6.17343	0.688554		Nucleus	7.56944	5.67214	6.18182	6.47447	0.981923
	Pyrenoid	1.89641	2.25423	3.00752	2.38605	0.567165		Pyrenoid	2.45536	4.25487	2.92281	3.21101	0.93373
	Thylakoids + stroma	30.0311	31.5592	32.4289	31.3397	1.21385		Thylakoids + stroma	14.5486	24.0785	25.9177	21.5149	6.10268
	Figure 6 panel c
	conditions	exp 2	exp 2	exp 3	mean	s.d.
	O2 consumption LL	0.93154	1.5647	3.52545	2.00723	1.35239
	O2 evolution LL	26.69	47.48	37.89	37.3533	10.4054
	O2 consumption HL	5.67915	4.65768	5.12366	5.1535	0.511388
	O2 evolution HL	63.7433	53.9126	58.0595	58.5718	4.93533
	Figure 6 panel d
	Low light	Mitochondria surface (µm2)	Plastid surface (µm2)	Surface % (d<=30nm)	Surface % (d<=90nm)			Hight light	Mitochondria surface (µm2 )	Plastid surface (µm2)	Surface % (d<=30nm)	Surface % (d<=90nm)
	Cell1	17.023	39.387	4.61	14.73			Cell1	12.562	16.467	6.96	18.29
	Cell2	19.419	43.736	6.69	14.96			Cell2	21.471	30.876	8.9	19.82
	Cell3	17.242	38.036	7.5	15.33			Cell3	19.26	34.271	9.29	18.25
						HL/LL ratio	Proximity surface % (d<=30nm)	Proximity surface % (d<=90nm)
						Cell1	1.50976	1.24168
						Cell2	1.33034	1.32487
						Cell3	1.23867	1.19048
						mean	1.35959	1.25234
						s.d.	0.137894	0.0678261

## Sheet: Figure-7
		Figure 7 panel b															Figure 7 panel c
			phototrophy 106 Cells mL-1					mixotrophy 106 Cells mL-1										exp 1	exp 2	exp 3	exp 4	exp 5	exp 6	mean	s.d.
		time (days)	exp 1	exp2	exp3	mean	s.d.	exp 1	exp2	exp3	mean	s.d.					phototrophy O2 consumption	12.2053	10.2664	11.2664	11.801	12.5241	11.2664	11.5549	0.806164
		0.08333	0.51724	7.43295	4.43966	4.12995	3.46824	5.51724	5.56034	5.53879	5.53879	0.02155					phototrophy O2 evolution	108.909	105.604	126.635	111.688	99.8957	126.635	113.228	11.103
		0.125	0.51724	7.20307	4.31034	4.01022	3.353	6.89655	5.94828	6.42241	6.42241	0.47414					mixotrophy O2 consumption	24.646	18.2955	17.5069	18.4269	16.4269	18.0764	18.8964	2.91
		0.16667	0.60345	7.04981	4.26724	3.9735	3.2332	7.24138	6.25	6.74569	6.74569	0.49569					mixotrophy O2 evolution	41.0067	39.1666	35.9247	44.2487	44.2487	41.62	41.0359	3.18134
		0.20833	0.60345	7.04981	4.26724	3.9735	3.2332	7.93103	6.12069	7.02586	7.02586	0.90517
		0.25	0.77586	6.97318	4.31034	4.0198	3.10886	5.19106	6.12069	7.71552	6.34242	1.27675
		0.29167	0.77586	6.59004	4.09483	3.82024	2.9168	7.5092	6.16379	6.71667	6.79655	0.67625
		0.33333	0.86207	6.2069	3.92241	3.66379	2.68178	7.86584	6.25	6.67705	6.93096	0.83731
		0.375	0.77586	5.82375	3.66379	3.42114	2.53268	11.7241	12.3276	12.0259	12.0259	0.30172
		0.41667	0.68966	5.74713	3.57759	3.33812	2.53723	11.7241	12.5	12.1121	12.1121	0.38793				Figure 7 panel d
		0.45833	0.68966	5.21073	3.27586	3.05875	2.26834	12.069	12.069	12.069	12.069	0
		0.5	0.51724	4.82759	2.97414	2.77299	2.1622	11.3793	12.069	11.7241	11.7241	0.34483						phototrophy											Figure 7 panel e
		0.54167	0.34483	4.67433	2.80172	2.60696	2.17131	11.7241	11.4655	11.5948	11.5948	0.12931						Volume (µm³ )
		0.58333	0.51724	4.0613	2.5431	2.37388	1.77808	12.7586	11.8103	12.2845	12.2845	0.47414					Nannochloropsis	Cell1	Cell2	Cell3	Cell4	Cell5	Mean	s.d								Proximity surface
		0.625	0.51724	3.90805	2.4569	2.29406	1.70126	12.069	11.8965	11.9828	11.9828	0.08621					Cell	12.7	12.332	6.89	11.184	7.363	10.0938	2.77092					Mixotrophy	Mitochondria surface (µm²)	Plastid surface (µm²)	Surface % (d<=30nm)	Surface % (d<=90nm)
		0.66667	0.43103	3.75479	2.32759	2.17114	1.66739	12.069	12.3276	12.1983	12.1983	0.12931					Plastid	1.7079	1.427	0.8639	1.5005	0.9087	1.2816	0.375605					Cell1	4.025	12.942	0.5	5.65
		0.70833	0.51724	4.21456	2.62931	2.4537	1.8549	12.7586	12.931	12.8448	12.8448	0.08621					Mitochondria	0.41328	0.414485	0.277094	0.38773	0.275508	0.353619	0.0713881					Cell2	2.67	6.969	2.3	7.94
		0.75	0.51724	4.36782	2.71552	2.53352	1.93173	12.4138	13.6207	13.0172	13.0172	0.60345					Nucleus	0.5408	0.593	0.4199	0.502	0.423	0.49574	0.0751198					Cell3	1.23	5.513	1.46	5.03
		0.79167	0.34483	4.5977	2.75862	2.56705	2.1329	12.4138	14.3103	13.3621	13.3621	0.94828					Reserve vescicles	3.35	3.91	2.01	3.49	1.85	2.922	0.930441					Cell4	2.463	8.17	2.75	8.03
		0.83334	0.43103	4.44444	2.71552	2.53033	2.0131	13.4483	14.569	14.0086	14.0086	0.56034					Other	6.68802	5.98752	3.31911	5.30377	3.90579	5.04084	1.40812					Cell5	3.472	9.449	1.87	7.81
		0.87501	0.86207	4.5977	3.01724	2.82567	1.87517	22.4138	15.6035	19.0086	19.0086	3.40517						Ratios (%)											Mean	2.772	8.6086	1.776	6.892
		0.91668	1.03448	4.36782	2.97414	2.79215	1.6741	16.8966	16.3793	16.6379	16.6379	0.25862					Nannochloropsis	Cell1	Cell2	Cell3	Cell4	Cell5	Mean	s.d.					s.d.	0.870216	2.30752	0.702391	1.1723
		0.95834	1.03448	4.36782	2.97414	2.79215	1.6741	15.5172	16.8103	16.1638	16.1638	0.64655					Plastid	13.448	11.5715	12.5385	13.4165	12.3414	12.6632	0.789661
		0.97104	1.2931	4.67433	3.27586	3.0811	1.69901	23.6008	18.1034	20.8521	20.8521	2.74867					Mitochondria	3.25417	3.36105	4.02168	3.46683	3.74179	3.56911	0.311278								Proximity surface
		1.04168	1.12069	4.21456	2.93103	2.75543	1.55439	17.5862	19.0517	18.319	18.319	0.73276					Nucleus	4.25827	4.80863	6.09434	4.48856	5.74494	5.07895	0.801517					Phototrophy	Mitochondria surface (µm²)	Plastid surface (µm²)	Surface % (d<=30nm)	Surface % (d<=90nm)
		1.08334	1.55172	5.59387	3.92241	3.68934	2.03113	24.7619	19.7414	22.2517	22.2517	2.51027					Reserve vescicles	26.378	31.7061	29.1727	31.2053	25.1256	28.7175	2.90273					Cell1	4.932	11.486	0.15	2.83
		1.12501	1.46552	4.52107	3.27586	3.08748	1.53646	20	22.931	21.4655	21.4655	1.46552					Other	52.6616	48.5527	48.1728	47.4228	53.0462	49.9712	2.6662					Cell2	4.651	9.817	0	1.72
		1.16669	1.63793	4.5977	3.40517	3.2136	1.48916	20.3448	21.0345	20.6897	20.6897	0.34483																	Cell3	2.913	5.609	0.66	3.29
		1.20836	1.81034	5.44061	3.96552	3.73883	1.82572	22.7586	20.7759	21.7672	21.7672	0.99138						Mixotrophy											Cell4	4.513	9.072	0	2.33
		1.25002	1.89655	4.75096	3.62069	3.42273	1.43746	25.3425	21.0345	23.1885	23.1885	2.154						Volume (µm³)											Cell5	3.562	6.481	0.01	6.09
		1.29169	2.15517	4.29119	3.49138	3.31258	1.07917	28.4112	20.6034	24.5073	24.5073	3.90387					Nannochloropsis	Cell1	Cell2	Cell3	Cell4	Cell5	Mean	s.d.					Mean	4.1142	8.493	0.164	3.252
		1.33336	2.24138	4.44444	3.62069	3.4355	1.11315	24.8276	20.431	22.6293	22.6293	2.19828					Cell	8.584	3.909	3.425	4.937	5.234	5.2178	2.02098					s.d.	0.756809	2.16388	0.254448	1.51201
		1.37502	1.98276	4.0613	3.27586	3.10664	1.04955	23.1034	20.6034	21.8534	21.8534	1.25					Plastid	3.072	1.269	1.036	1.829	2.098	1.8608	0.799188
		1.41669	1.98276	3.98467	3.23276	3.06673	1.01123	24.8276	20.0862	22.4569	22.4569	2.37069					Mitochondria	0.332	0.201	0.101	0.227	0.363	0.2448	0.105462
		1.45836	1.89655	3.90805	3.14655	2.98372	1.01559	23.1034	20.5172	21.8103	21.8103	1.2931					Nucleus	0.5268	0.36392	0.298359	0.381994	0.378087	0.389832	0.0836636
		1.50002	2.06897	4.21456	3.40517	3.22957	1.08352	24.1379	19.9138	22.0259	22.0259	2.11207					Reserve vescicles	0.51	0.35	0.12	0.62	0.41	0.402	0.188069
		1.5417	1.81034	4.29119	3.31897	3.14017	1.25005	23.7931	20.0862	21.9397	21.9397	1.85345					Other	4.1432	1.72508	1.86964	1.87901	1.98491	2.32037	1.02318
		1.58337	1.89655	4.98084	3.75	3.54246	1.55258	23.4483	20	21.7241	21.7241	1.72414						Ratios (%)
		1.62505	1.72414	5.05747	3.7069	3.49617	1.67663	23.4483	20.2586	21.8534	21.8534	1.59483					Nannochloropsis	Cell1	Cell2	Cell3	Cell4	Cell5	Mean	s.d.
		1.66671	1.55172	4.90421	3.53448	3.33014	1.68556	24.8276	20.6034	22.7155	22.7155	2.11207					Plastid	35.7875	32.4635	30.2482	37.0468	40.0841	35.126	3.85977
		1.70838	1.55172	4.82759	3.49138	3.29023	1.64717	22.7586	21.8103	22.2845	22.2845	0.47414					Mitochondria	3.86766	5.14198	2.94891	4.59793	6.93542	4.69838	1.49683
		1.75005	1.63793	4.5977	3.40517	3.2136	1.48916	22.7586	23.3621	23.0603	23.0603	0.30172					Nucleus	6.137	9.3098	8.7112	7.73738	7.22367	7.82381	1.24585
		1.79171	2.06897	7.20307	5.08621	4.78608	2.58017	23.1034	23.0172	23.0603	23.0603	0.0431					Reserve vescicles	5.94129	8.9537	3.50365	12.5582	7.8334	7.75805	3.38665
		1.83338	1.81034	6.89655	4.78448	4.49713	2.55525	21.7241	23.8793	22.8017	22.8017	1.07759					Other	48.2665	44.131	54.5881	38.0597	37.9234	44.5937	7.08479
		1.87505	2.32759	7.12644	5.17241	4.87548	2.41317	21.7241	24.2241	22.9741	22.9741	1.25
		1.91671	2.41379	6.7433	5	4.71903	2.17838	22.069	25.2586	23.6638	23.6638	1.59483
		1.95838	2.67241	6.59004	5.0431	4.76852	1.97319	23.4483	26.2931	24.8707	24.8707	1.42241
		2.00005	2.75862	6.59004	5.08621	4.81162	1.93041	23.4483	27.069	25.2586	25.2586	1.81034
		2.04171	3.01724	6.89655	5.38793	5.10057	1.95555	24.4828	30	27.2414	27.2414	2.75862
		2.08338	4.56897	6.97318	6.2069	5.91635	1.22816	26.5517	28.9655	27.7586	27.7586	1.2069
		2.12505	3.53448	6.97318	5.68966	5.39911	1.73766	25.5172	29.9138	27.7155	27.7155	2.19828
		2.16672	3.7931	6.89655	5.77586	5.48851	1.57155	34.0925	30.2586	32.1755	32.1755	1.91692
		2.20839	4.31034	7.43295	6.33621	6.0265	1.58417	28.2759	30.6897	29.4828	29.4828	1.2069
		2.25006	4.82759	7.20307	6.46552	6.16539	1.21585	27.2414	30.2586	28.75	28.75	1.50862
		2.29172	4.74138	8.81226	7.32759	6.96041	2.06013	32.4138	30.5172	31.4655	31.4655	0.94828
		2.33339	4.65517	6.81992	6.16379	5.87963	1.11	29.3103	30.6034	29.9569	29.9569	0.64655
		2.37506	4.82759	6.7433	6.2069	5.92593	0.98828	27.2414	32.6724	29.9569	29.9569	2.71552
		2.41672	4.65517	6.66667	6.07759	5.79981	1.03412	30.6897	31.8103	31.25	31.25	0.56034
		2.45839	4.39655	6.51341	5.86207	5.59068	1.08421	28.6207	29.7414	29.181	29.181	0.56034
		2.50006	4.39655	6.43678	5.81897	5.55077	1.04622	28.2759	29.6552	28.9655	28.9655	0.68966
		2.54172	4.13793	6.28352	5.60345	5.34163	1.0965	27.931	29.9138	28.9224	28.9224	0.99138
		2.58339	3.96552	6.36015	5.56034	5.29534	1.21912	29.3103	29.7414	29.5259	29.5259	0.21552
		2.62506	3.96552	6.36015	5.56034	5.29534	1.21912	35.1724	29.1379	32.1552	32.1552	3.01724
		2.66672	4.91379	6.81992	6.2931	6.00894	0.98432	29.6552	28.5345	29.0948	29.0948	0.56034
		2.70839	3.36207	9.1954	9.43966	7.33238	3.44055	31.3793	29.3966	30.3879	30.3879	0.99138
		2.75006	3.62069	6.99872	7.71552	6.11164	2.1868	29.6552	30.5172	30.0862	30.0862	0.43103
		2.79172	4.05172	6.28352	7.32759	5.88761	1.67343	27.2414	31.4655	29.3534	29.3534	2.11207
		2.83339	5.60345	6.18135	8.01724	6.60068	1.26035	25.5172	32.3276	28.9224	28.9224	3.40517
		2.87506	6.37931	6.7433	8.87931	7.33397	1.35062	26.5517	33.4483	30	30	3.44828
		2.91672	6.37931	7.86718	9.82759	8.02469	1.72953	28.2759	34.3103	31.2931	31.2931	3.01724
		2.95839	7.15517	8.07152	10.3879	8.53821	1.66614	28.9655	37.4138	33.1897	33.1897	4.22414
		3.00006	7.24138	7.76501	10.1724	8.39293	1.56316	38.9655	35.2586	37.1121	37.1121	1.85345
		3.04174	7.67241	8.02043	10.6035	8.76543	1.60125	40.3448	36.2069	38.2759	38.2759	2.06897
		3.0834	8.36207	8.4802	11.3362	9.39283	1.68405	45.1724	37.4138	41.2931	41.2931	3.87931
		3.12507	11.2931	8.17369	12.5431	10.67	2.25037	39.3103	38.2759	38.7931	38.7931	0.51724
		3.16674	16.0345	9.45083	15.9914	13.8256	3.78869	38.7931	38.5345	38.6638	38.6638	0.12931
		3.2084	10	8.53129	12.1983	10.2432	1.84555	46.6161	38.6207	42.6184	42.6184	3.99772
		3.25007	10.6035	8.37803	12.3707	10.4507	2.0007	40.5172	38.2759	39.3965	39.3965	1.12069
		3.29174	11.0345	9.50192	13.5345	11.357	2.03553	41.0345	38.5345	39.7845	39.7845	1.25
		3.3334	9.91379	8.02043	11.7241	9.88612	1.85201	40.1724	38.1897	39.181	39.181	0.99138
		3.37507	9.48276	8.02043	11.5086	9.6706	1.75166	44.4828	38.3621	41.4224	41.4224	3.06034
		3.41674	10.0862	7.96935	11.7672	9.94093	1.90311	40.5172	38.7069	39.6121	39.6121	0.90517
		3.4584	10.0862	8.02043	11.8103	9.97233	1.89752	40.3448	38.6207	39.4828	39.4828	0.86207
		3.50008	10.0862	8.22478	11.9828	10.0979	1.87902	43.9621	39.1379	41.55	41.55	2.41209
		3.54175	9.91379	8.58238	12.1983	10.2315	1.82876	40	38.0172	39.0086	39.0086	0.99138
		3.58341	10.1724	8.58238	12.3276	10.3608	1.8797	40.1724	38.4483	39.3103	39.3103	0.86207
		3.62508	12.5862	8.78672	13.7069	11.6933	2.57877	39.4828	37.4138	38.4483	38.4483	1.03448
		3.66675	8.44828	8.8378	11.681	9.6557	1.76477	40	37.5862	38.7931	38.7931	1.2069
		3.70841	9.22414	8.8378	12.069	10.0436	1.76459	40.1724	38.4483	39.3103	39.3103	0.86207
		3.75008	8.7931	8.88889	11.8965	9.85951	1.76478	39.4828	39.7414	39.6121	39.6121	0.12931
		3.79175	9.31034	9.09323	12.3276	10.2437	1.80794	39.4828	45.6897	42.5862	42.5862	3.10345
		3.83341	9.48276	9.34866	12.6293	10.4869	1.85658	40	41.5517	40.7759	40.7759	0.77586
		3.87508	9.82759	9.65517	13.0603	10.8477	1.91814	40.6897	42.4138	41.5517	41.5517	0.86207
		3.91675	12.1552	9.70626	14.2672	12.0429	2.28256	42.5862	44.4828	43.5345	43.5345	0.94828
		3.95841	11.5517	9.85951	14.0948	11.8354	2.13185	41.8965	44.8276	43.3621	43.3621	1.46552
		4.00008	12.1552	10.2171	14.6983	12.3568	2.24738	43.1035	45.6897	44.3965	44.3965	1.2931
		4.04175	12.8448	10.3704	15.1724	12.7959	2.4014	44.3103	47.1552	45.7328	45.7328	1.42241
		4.08341	13.4483	11.1366	16.1207	13.5685	2.49419	44.6552	47.8448	46.25	46.25	1.59483
		4.12508	13.5345	11.1366	16.1638	13.6116	2.51446	45.5172	53.1035	49.3103	49.3103	3.7931
		4.16675	15	11.341	17.069	14.47	2.90053	46.5517	48.8793	47.7155	47.7155	1.16379
		4.20841	15.5172	14.2535	17.5	15.7569	1.63646	52.173	48.7931	50.483	50.483	1.68994
		4.25008	17.8448	14.5688	18.8793	17.0977	2.25027	48.7931	49.2241	49.0086	49.0086	0.21552
		4.29175	16.6379	13.8751	17.8017	16.1049	2.01685	48.7931	52.1552	50.4741	50.4741	1.68103
		4.33341	17.5	13.749	18.1466	16.4652	2.37442	49.1379	49.0517	49.0948	49.0948	0.0431
		4.37508	17.4138	13.749	18.1034	16.4221	2.34052	49.6552	49.2241	49.4397	49.4397	0.21552
		4.41675	16.2069	13.749	17.5	15.8186	1.90543	48.9655	51.8103	50.3879	50.3879	1.42241
		4.45841	16.7241	13.812	17.8017	16.1126	2.06395	48.7931	47.5862	48.1897	48.1897	0.60345
		4.50008	16.5517	13.6859	17.6293	15.9556	2.03817	49.8276	48.3621	49.0948	49.0948	0.73276
		4.54175	16.6379	14.0643	17.931	16.2111	1.96839	53.1682	46.9828	50.0755	50.0755	3.09274
		4.58341	15.9483	14.2535	17.7155	15.9724	1.73113	49.1379	51.5517	50.3448	50.3448	1.2069
		4.62508	22.2414	14.8842	21.2931	19.4729	4.00212	49.1379	46.2069	47.6724	47.6724	1.46552
		4.66675	16.8966	15.0734	18.75	16.9066	1.83832	48.2759	48.0172	48.1465	48.1465	0.12931
		4.70841	16.6379	14.8842	18.4914	16.6712	1.80382	48.7931	47.3276	48.0603	48.0603	0.73276
		4.75008	16.5517	15.0103	18.5345	16.6988	1.76668	48.9655	49.9138	49.4397	49.4397	0.47414
		4.79175	15.9483	15.5779	18.6207	16.7156	1.66018	48.6207	49.7414	49.181	49.181	0.56034
		4.83341	17.5	16.2086	19.8276	17.8454	1.83404	48.9655	50.3448	49.6552	49.6552	0.68966
		4.87508	18.9655	16.524	20.7759	18.7551	2.13374	50.6897	50.6035	50.6465	50.6465	0.0431
		4.91675	19.4828	16.8393	21.25	19.1907	2.2198	58.7666	52.4138	55.5902	55.5902	3.17639
		4.95841	20.5172	17.2808	22.069	19.9557	2.44298	60.1724	53.6207	56.8965	56.8965	3.27586
		5.00008	21.8966	18.0376	23.2759	21.07	2.71517	53.6207	55.1724	54.3965	54.3965	0.77586
		5.04175	22.1552	18.4791	23.7069	21.4471	2.68487	54.3103	64.6552	59.4828	59.4828	5.17241
		5.08341	23.3621	18.9206	24.6121	22.2982	2.99116	55.3448	58.0172	56.681	56.681	1.33621
		5.12508	24.3966	19.5513	25.5603	23.1694	3.18696	58.4483	58.2759	58.3621	58.3621	0.08621
		5.16675	25.3448	20.0558	26.3793	23.9266	3.39191	63.7428	58.1897	72.9663	64.9663	7.46388
		5.20841	26.7241	20.4342	27.3276	24.8286	3.81762	57.7586	58.3621	58.0603	58.0603	0.30172
		5.25008	27.3276	23.3354	28.0172	26.2267	2.52762	59.3103	57.931	58.6207	58.6207	0.68966
		5.29175	28.1897	22.8449	28.1466	26.3937	3.07346	60.6897	57.8448	59.2672	59.2672	1.42241
		5.33343	27.5	22.2842	27.4569	25.7471	2.99896	59.8276	57.931	58.8793	58.8793	0.94828
		5.37509	27.5	22.2842	27.4569	25.7471	2.99896	60	58.1035	59.0517	59.0517	0.94828
		5.41676	27.4138	22.074	27.2845	25.5908	3.04628	60	59.8276	59.9138	59.9138	0.08621
		5.45843	27.7586	22.2142	27.5431	25.8386	3.14073	59.6552	58.7931	59.2241	59.2241	0.43103
		5.50009	27.8448	23.7558	28.5345	26.7117	2.58298	60.1724	57.5862	58.8793	58.8793	1.2931
		5.54176	27.5862	26.2786	29.9569	27.9406	1.86458	59.6552	57.2414	58.4483	58.4483	1.2069
		5.58343	28.1897	23.1252	28.319	26.5446	2.96203	59.6552	56.8103	58.2328	58.2328	1.42241
		5.62509	30.3448	23.6157	29.6983	27.8863	3.71253	65.5172	55.1724	60.3448	60.3448	5.17241
		5.66676	27.7586	23.1952	28.1466	26.3668	2.7535	60.1724	55.2586	57.7155	57.7155	2.4569
		5.70843	34.1379	22.985	31.2069	29.4433	5.78184	60.8621	56.2069	58.5345	58.5345	2.32759
		5.75009	28.3621	23.1252	28.4052	26.6308	3.03605	60.1724	58.1897	59.181	59.181	0.99138
		5.79176	29.0517	23.7558	29.1379	27.3152	3.08277	60	58.3621	59.181	59.181	0.81897
		5.83343	28.4483	24.3164	29.181	27.3152	2.62276	60	63.5345	61.7672	61.7672	1.76724
		5.87509	32.7586	25.1574	31.8534	29.9231	4.15203	61.7241	60.5172	61.1207	61.1207	0.60345
		5.91676	31.2931	25.2975	31.2069	29.2658	3.43694	62.931	63.1897	63.0603	63.0603	0.12931
		5.95843	31.9828	26.2786	32.1552	30.1388	3.34419	63.2759	62.8448	63.0603	63.0603	0.21552
		6.00009	32.5862	27.61	33.2759	31.1574	3.09137	64.4828	64.1379	64.3103	64.3103	0.17241
		6.04177	34.6552	28.6612	34.9569	32.7578	3.55094	65.6897	65.5172	65.6034	65.6034	0.08621
		6.08344	36.3793	28.0305	35.431	33.2803	4.57111	66.5517	71.6379	69.0948	69.0948	2.5431
		6.1251	36.9828	31.4943	36.2069	34.8946	2.97026	67.2414	67.6724	67.4569	67.4569	0.21552
		6.16677	38.5345	32.3372	37.4569	36.1095	3.31108	68.2759	68.1034	68.1897	68.1897	0.08621
		6.20844	40	32.7969	38.4483	37.0817	3.79099	69.8276	69.8276	69.8276	69.8276	0
		6.2501	42.2414	33.2567	39.8276	38.4419	4.64986	71.0345	68.3621	69.6983	69.6983	1.33621
		6.29177	42.069	33.41	39.8276	38.4355	4.49422	73.9655	68.5345	71.25	71.25	2.71552
		6.33344	42.7586	32.7969	39.8276	38.4611	5.11951	71.7241	68.8793	70.3017	70.3017	1.42241
		6.3751	42.5862	34.0996	40.4741	39.0533	4.4181	71.3793	69.0517	70.2155	70.2155	1.16379
		6.41677	42.2414	32.7203	39.5259	38.1625	4.90477	71.2069	69.3103	70.2586	70.2586	0.94828
		6.45844	43.1035	32.8736	40.0431	38.6734	5.25069	79.6552	70.1724	74.9138	74.9138	4.74138
		6.50012	43.6207	33.6399	40.7328	39.3311	5.13593	70.8621	69.2241	70.0431	70.0431	0.81897
		6.54178	41.5517	32.9502	39.3103	37.9374	4.46209	71.8966	70.6897	71.2931	71.2931	0.60345
		6.58345	41.8103	33.41	39.6983	38.3062	4.36979	70.8621	68.6207	69.7414	69.7414	1.12069
		6.62512	41.8103	33.5632	39.7845	38.386	4.29774	71.0345	67.3276	69.181	69.181	1.85345
		6.66678	43.2759	33.0268	40.2155	38.8394	5.26127	70.3448	66.8103	68.5776	68.5776	1.76724
		6.70845	41.5517	33.1035	39.3965	38.0172	4.38979	71.2069	68.4483	69.8276	69.8276	1.37931
		6.75012	40.8621	32.6437	38.7931	37.4329	4.27469	71.0345	70.3448	70.6897	70.6897	0.34483
		6.79178	42.5	33.6399	40.1724	38.7707	4.59337	71.0345	70.431	70.7328	70.7328	0.30172
		6.83346	43.4483	34.7126	41.25	39.8036	4.54387	70.6897	70.9483	70.819	70.819	0.12931
		6.87513	49.0517	36.1686	44.8707	43.3637	6.57246	80.1724	72.931	76.5517	76.5517	3.62069
		6.91679	45.7759	40.3831	45.6035	43.9208	3.06493	73.4483	74.0517	73.75	73.75	0.30172
		6.95846	47.5	37.4713	44.8276	43.2663	5.19347	75	76.5517	75.7759	75.7759	0.77586
		7.00013	49.569	38.6207	46.5086	44.8994	5.64874	75.6897	77.5862	76.6379	76.6379	0.94828
		7.04179	50.9483	39.3103	47.5862	45.9483	5.98936	76.0345	78.5345	77.2845	77.2845	1.25
		7.08346	52.2414	40.2299	48.75	47.0737	6.1787	85.1724	79.9138	82.5431	82.5431	2.62931
		7.12514	54.6552	41.3793	50.6035	48.8793	6.80379	79.1379	80.9483	80.0431	80.0431	0.90517
		7.16681	56.6379	42.4521	52.1983	50.4294	7.25644	79.6552	82.1552	80.9052	80.9052	1.25
		7.20847	57.931	43.295	53.319	51.515	7.48291	85.3448	82.2414	83.7931	83.7931	1.55172
		7.25014	59.3103	43.2184	53.9655	52.1647	8.19572	83.1034	81.7241	82.4138	82.4138	0.68966
		7.29181	61.7241	43.295	55.2155	53.4116	9.34606	83.1034	82.3276	82.7155	82.7155	0.38793
		7.33347	60.3448	42.8353	54.2672	52.4824	8.89019	83.1034	82.8448	82.9741	82.9741	0.12931
		7.37514	60.8621	43.1418	54.6983	52.9007	8.99588	83.1034	83.1034	83.1034	83.1034	0
		7.41681	60.9483	42.9119	54.6121	52.8241	9.15017	83.1034	82.931	83.0172	83.0172	0.08621
		7.45847	62.3276	43.0651	55.3879	53.5936	9.75579	83.1034	82.931	83.0172	83.0172	0.08621
		7.50014	60.6897	44.2912	55.2586	53.4132	8.35355	83.1034	84.3103	83.7069	83.7069	0.60345
		7.54181	60.9483	43.5249	54.9569	53.1434	8.85213	83.2759	82.5862	82.931	82.931	0.34483
		7.58347	61.5517	44.2146	55.6465	53.8043	8.81418	83.4483	82.4138	82.931	82.931	0.51724
		7.62515	60.7759	43.3717	54.7845	52.9773	8.84172	83.7931	86.8103	85.3017	85.3017	1.50862
		7.66682	62.6724	43.6782	55.9052	54.0853	9.62702	82.7586	80.7759	81.7672	81.7672	0.99138
		7.7085	60.2586	42.6054	54.0948	52.3196	8.95952	83.6207	81.6379	82.6293	82.6293	0.99138
		7.75016	60.1724	42.7586	54.1379	52.3563	8.84255	83.2759	83.0172	83.1466	83.1466	0.12931
		7.79183	60.7759	43.7548	55	53.1769	8.65575	81.7241	84.1379	82.931	82.931	1.2069
		7.8335	61.8965	44.9808	56.25	54.3758	8.61219	83.2759	85.431	84.3534	84.3534	1.07759
		7.87516	63.7931	45.4406	57.4569	55.5635	9.32159	84.1379	86.7241	85.431	85.431	1.2931
		7.91683	68.1034	48.046	61.0776	59.0757	10.1775	84.1379	88.1897	86.1638	86.1638	2.02586
		7.9585	65.0862	48.046	59.569	57.5671	8.69472	85.5172	89.6552	87.5862	87.5862	2.06897
		8.00016	68.5345	49.1188	61.8965	59.8499	9.86833	87.069	91.3793	89.2241	89.2241	2.15517
		8.04183	71.5517	50.8046	64.3534	62.2366	10.5343	87.2414	92.5862	89.9138	89.9138	2.67241
		8.0835	73.4483	51.5709	65.7328	63.584	11.0959	88.2759	94.3966	91.3362	91.3362	3.06034
		8.12516	73.7069	52.6437	66.4655	64.272	10.7016	100.69	94.9138	97.8017	97.8017	2.88793
		8.16683	76.9828	53.8697	68.7931	66.5485	11.7189	91.7241	99.1379	95.431	95.431	3.7069
		8.2085	76.8966	54.7893	69.2672	66.9844	11.2291	97.069	98.1034	97.5862	97.5862	0.51724
		8.25016	78.3621	55.8621	70.6034	68.2759	11.4292	93.9655	97.069	95.5172	95.5172	1.55172
		8.29183	77.5862	55.3257	69.9138	67.6086	11.3079	94.6552	97.2414	95.9483	95.9483	1.2931
		8.3335	79.4828	54.8659	70.6034	68.3174	12.4666	96.7241	98.6207	97.6724	97.6724	0.94828
		8.37516	78.7069	54.7126	70.1293	67.8496	12.1585	94.8276	97.5862	96.2069	96.2069	1.37931
		8.41683	79.6552	55.4789	71.0345	68.7229	12.2528	95	98.0172	96.5086	96.5086	1.50862
		8.45851	79.8276	55.0192	70.8621	68.5696	12.5621	94.3103	97.7586	96.0345	96.0345	1.72414
		8.50017	79.9138	54.9425	70.8621	68.5728	12.6421	95.5172	98.5345	97.0259	97.0259	1.50862
		8.54185	76.7241	54.8659	69.2241	66.9381	11.107	94.3103	99.6552	96.9828	96.9828	2.67241
		8.58352	76.5517	55.4023	69.4397	67.1312	10.762	95.3448	97.2414	96.2931	96.2931	0.94828
		8.62519	79.1379	54.8659	70.431	68.145	12.2964	94.8276	95.8621	95.3448	95.3448	0.51724
		8.66685	78.5345	54.8659	70.1293	67.8432	11.9987	93.9655	94.569	94.2672	94.2672	0.30172
		8.70853	78.1897	54.2529	69.6121	67.3515	12.1274	93.9655	95.5172	94.7414	94.7414	0.77586
		8.7502	76.8103	53.2567	68.3621	66.143	11.9326	94.1379	96.8966	95.5172	95.5172	1.37931
		8.79186	77.8448	54.3295	69.4828	67.219	11.92	94.8276	97.3276	96.0776	96.0776	1.25
		8.83353	78.1897	55.7854	70.4741	68.1497	11.3815	95	98.5345	96.7672	96.7672	1.76724
		8.8752	81.2931	57.2414	72.8448	70.4598	12.202	100.517	101.121	100.819	100.819	0.30172
		8.91686	80.0862	58.2375	72.8017	70.3752	11.1246	96.0345	100.776	98.4052	98.4052	2.37069
		8.95853	84.3966	60.4598	76.2069	73.6877	12.1656	97.4138	102.155	99.7845	99.7845	2.37069
		9.0002	83.3621	60.4598	75.6897	73.1705	11.6571	97.931	103.621	100.776	100.776	2.84483
		9.04186	85.6897	62.682	78.1034	75.4917	11.7241	99.8276	104.655	102.241	102.241	2.41379
		9.08353	86.8103	63.0651	78.8793	76.2516	12.0887	100.69	106.638	103.664	103.664	2.97414
		9.1252	86.9828	67.1264	81.25	78.4531	10.2194	101.552	106.983	104.267	104.267	2.71552
		9.16686	87.3276	65.8238	80.6897	77.947	11.0112	103.448	108.879	106.164	106.164	2.71552
		9.20853	93.0172	66.3602	83.8362	81.0712	13.5419	104.483	109.224	106.853	106.853	2.37069
		9.2502	90.0862	67.3563	82.931	80.1245	11.6219	105	109.741	107.371	107.371	2.37069
		9.29186	88.1034	67.433	81.9828	79.1731	10.6178	106.207	110	108.103	108.103	1.89655
		9.33353	87.8448	67.5096	81.8966	79.0837	10.4554	106.207	110.172	108.19	108.19	1.98276
		9.3752	87.069	68.8123	82.2414	79.3742	9.46004	106.552	110.603	108.578	108.578	2.02586
		9.41686	87.7586	67.7395	81.9828	79.1603	10.3037	106.207	111.034	108.621	108.621	2.41379
		9.45853	86.8966	67.7395	81.5517	78.7292	9.88551	109.483	111.983	110.733	110.733	1.25
		9.50021	86.4655	67.8927	81.4224	78.5935	9.60412	108.793	110.603	109.698	109.698	0.90517
		9.54187	85.6897	67.3563	80.7328	77.9262	9.48342	106.724	113.448	110.086	110.086	3.36207
		9.58354	88.1897	67.6628	82.1552	79.3359	10.5498	106.034	110.517	108.276	108.276	2.24138
		9.62521	86.0345	67.2797	80.8621	78.0588	9.68656	105.69	108.707	107.198	107.198	1.50862
		9.66687	84.6552	68.8123	81.0345	78.1673	8.30151	104.828	108.276	106.552	106.552	1.72414
		9.70854	84.7414	67.1264	80.1293	77.3324	9.13448	104.483	108.707	106.595	106.595	2.11207
		9.75021	86.6379	65.364	80.0862	77.3627	10.8953	105.172	109.741	107.457	107.457	2.28448
		9.79187	88.3621	66.9732	81.8534	79.0629	10.9641	106.724	110.603	108.664	108.664	1.93966
		9.83354	85.5172	68.1226	81.0776	78.2391	9.03803	106.552	111.207	108.879	108.879	2.32759
		9.87521	86.1207	69.0422	81.8966	79.0198	8.89528	107.586	113.793	110.69	110.69	3.10345
		9.91687	86.7241	70.5747	83.0603	80.1197	8.46678	108.276	113.621	110.948	110.948	2.67241
		9.95854	91.0345	71.6475	85.819	82.8337	10.0323	109.655	115.086	112.371	112.371	2.71552
		10.0002	89.8276	73.3333	86.1638	83.1082	8.66126	110.862	116.379	113.621	113.621	2.75862
		10.0419	92.5	74.8659	88.3621	85.2427	9.22163	111.379	119.138	115.259	115.259	3.87931
		10.0835	93.7931	76.705	90.0431	86.8471	8.9812	115	118.966	116.983	116.983	1.98276
		10.1252	93.9655	78.8506	91.3362	88.0508	8.07533	114.655	121.034	117.845	117.845	3.18966
		10.1669	96.2931	79.5402	92.8879	89.5738	8.85452	116.897	121.466	119.181	119.181	2.28448
		10.2085	97.4138	80.3831	93.9224	90.5731	8.99578	118.103	121.379	119.741	119.741	1.63793
		10.2502	98.1034	81.2261	94.7414	91.357	8.93322	117.586	121.724	119.655	119.655	2.06897
		10.2919	97.3276	81.6092	94.569	91.1686	8.39279	118.621	122.5	120.56	120.56	1.93966
		10.3335	97.6724	81.7625	94.8276	91.4208	8.48447	118.621	122.5	120.56	120.56	1.93966
		10.3752	96.1207	81.6858	94.0086	90.605	7.79613	118.966	122.759	120.862	120.862	1.89655
		10.4169	97.2414	81.9923	94.7414	91.325	8.17844	118.621	123.448	121.034	121.034	2.41379
		10.4585	96.4655	81.9923	94.3534	90.9371	7.81804	118.966	124.914	121.94	121.94	2.97414
		10.5002	95.1724	82.069	93.75	90.3305	7.18993	119.483	122.845	121.164	121.164	1.68103
		10.5419	95.8621	82.2222	94.181	90.7551	7.43734	119.828	124.052	121.94	121.94	2.11207
		10.5836	96.8966	81.9157	94.5259	91.1127	8.05255	119.483	122.5	120.991	120.991	1.50862
		10.6252	96.8966	82.2222	94.6983	91.2724	7.91434	121.379	120.776	121.078	121.078	0.30172
		10.6669	96.9828	81.3793	94.2672	90.8764	8.33607	120.862	120.259	120.56	120.56	0.30172
		10.7086	95.6034	79.9234	92.7586	89.4285	8.35366	122.069	123.793	122.931	122.931	0.86207
		10.7502	95.5172	79.1571	92.2845	88.9863	8.66443	118.276	122.155	120.216	120.216	1.93966
		10.7919	97.931	80.6897	94.3534	90.9914	9.09912	118.621	122.845	120.733	120.733	2.11207
		10.8336	99.1379	81.7625	95.5603	92.1536	9.17504	119.31	123.79	119.31	120.803	2.58613
		10.8752	96.8966	82.9885	95.1293	91.6715	7.57139	120.862	123.786	120.862	121.837	1.68839

## Sheet: Figure-S3
		Figure S3 panel b
			volumes (µm³)
		Micromonas	Cell1	Cell2	Cell3	Mean	s.d.
		Cell	2.38	1.09	1.43	1.63333	0.668606
		Plastid	0.74	0.32	0.45	0.503333	0.215019
		Mitochondria	0.06	0.03	0.04	0.0433333	0.0152753
		Nucleus	0.25	0.18	0.23	0.22	0.0360555
		Other	1.33	0.56	0.71	0.866667	0.408207
		Galdieria	Cell1	Cell2	Cell3	Mean	s.d.
		Cell	24.36	18.79	13.97	19.04	5.19951
		Plastid	10.48	7.27	6.2	7.98333	2.22738
		Mitochondria	1.13	0.76	0.62	0.836667	0.263502
		Nucleus	1	0.9	0.73	0.876667	0.136504
		Other	11.75	9.86	6.42	9.34333	2.7023
		Pelagomonas	Cell1	Cell2	Cell3	Mean	s.d.
		Cell	4.16	3.91	2.34	3.47	0.805523
		Plastid	1.1	1.09	0.65	0.946667	0.209815
		Mitochondria	0.13	0.14	0.11	0.126667	0.0124722
		Nucleus	0.49	0.48	0.12	0.363333	0.172111
		Other	2.44	2.2	1.46	2.03333	0.41708
		Phaeodactylum	Cell1	Cell2	Cell3	Mean	s.d.
		Cell	35.33	31.94	30.59	32.62	2.44207
		Plastid	11.28	10.8	10.84	10.9733	0.266333
		Mitochondria	1.44	1.19	1.18	1.27	0.147309
		Nucleus	2.07	1.82	2.13	2.00667	0.164418
		Remaining	20.54	18.13	16.44	18.37	2.06051
		Emiliania	Cell1	Cell2	Cell3	Mean	s.d.
		Cell	22.12	24.35	11.98	19.4833	6.59304
		Plastid	6.84	6.92	3.82	5.86	1.76714
		Mitochondria	0.94	1.34	0.58	0.953333	0.380175
		Nucleus	3.63	3.2	2.15	2.99333	0.761337
		Other	10.71	12.89	5.43	9.67667	3.83585
		Symbiodinium	Cell1	Cell2	Cell3	Mean	s.d.
		Cell	189.32	241.24	205.5	212.02	26.567
		Plastid	56.56	74.45	59.59	63.5333	9.57473
		Mitochondria	6.81	6.61	5.51	6.31	0.7
		Nucleus	17.52	17.68	14.32	16.5067	1.8954
		Other	108.43	142.5	126.08	125.67	17.0387
		Nannochloropsis	Cell1	Cell2	Cell3	Mean	s.d.
		Cell	6.86	11.31	5.86	8.01	2.90129
		Plastid	0.79	1.51	1.04	1.11333	0.365559
		Mitochondria	0.19	0.36	0.22	0.256667	0.0907377
		Nucleus	0.35	0.42	0.36	0.376667	0.0378594
		Other	5.53	9.02	4.24	6.26333	2.47294
